# Supplementary material for: Ursodeoxycholic Acid Binds PERK and Ameliorates Neurite Atrophy in a Cellular Model of GM2 Gangliosidosis
Source: Int J Mol Sci. 2023 Apr 13;24(8):7209. doi: 10.3390/ijms24087209 (PMC10138647; doi:10.3390/ijms24087209)
Supplement: Supplementary file 1 [file ijms-24-07209-s001.zip]

Archive with 1 entries (1 files):
- ijms-2259526-supplementary.pdf
